# Supplementary material for: Effects of Modified Layered Double Hydroxides on the Thermal Degradation and Combustion Behaviors of Intumescent Flame Retardant Polyethylene Nanocomposites
Source: Polymers (Basel). 2022 Apr 15;14(8):1616. doi: 10.3390/polym14081616 (PMC9030746; doi:10.3390/polym14081616)
Supplement: Supplementary file 1 [file polymers-14-01616-s001.zip]

Archive with 1 entries (1 files):
- polymers-1658518-supplementary.pdf
